# Supplementary material for: Succession Patterns of Microbial Composition and Activity following the Diesel Spill in an Urban River
Source: Microorganisms. 2023 Mar 8;11(3):698. doi: 10.3390/microorganisms11030698 (PMC10058704; doi:10.3390/microorganisms11030698)
Supplement: Supplementary file 1 [file microorganisms-11-00698-s001.zip]

Archive with 1 entries (1 files):
- microorganisms-2254412-supplementary.pdf
